# Supplementary material for: Impact of Brewers’ Spent Grain-Containing Biscuit on Postprandial Glycaemic Response in Individuals with Metabolic Syndrome: A Crossover Randomised Controlled Trial
Source: Nutrients. 2024 Mar 21;16(6):909. doi: 10.3390/nu16060909 (PMC10975460; doi:10.3390/nu16060909)
Supplement: Supplementary file 1 [file nutrients-16-00909-s001.zip]

Archive with 1 entries (1 files):
- nutrients-2913391-supplementary.pdf
